# Supplementary material for: Phylogeography, colouration, and cryptic speciation across the Indo-Pacific in the sea urchin genus Echinothrix
Source: Sci Rep. 2021 Aug 16;11:16568. doi: 10.1038/s41598-021-95872-0 (PMC8368070; doi:10.1038/s41598-021-95872-0)
Supplement: Supplementary file 2 — Supplementary Information 2. [file 41598_2021_95872_MOESM2_ESM.xlsx]

## Sheet: Sheet2
Table S8. Echinothrix collection data.
Voucher Number	Date Collected	Taxonomic I.D.	Collector	Collecting Region	Collecting Location	Specific Location and water depth (where known)	GenBank Accession No. 16S	GenBank Accession No. ATPase-8	GenBank Accession No. ATPase-6	GenBank Accession No. 28S	GenBank Accession No. Calpain-7 intron
APULV1	2009-07-04	Astropyga pulvinata	S.E. Coppard	Pacific Ocean (East)	Panama	Uva Island, Gulf of Chiriquí Panama	MW324008	MW329044	MW329515	MW324711	MW410240
ECDE1	Donated (unknown)	Echinothrix calamaris	Donated (unknown)	Indian Ocean (North West)	Red Sea	Gulf of Aqaba, Dahab, Egypt. Reef, 0.5m, low tide.	MW324009	MW329045	MW329516	MW324712	MW410241
ECDE2	Donated (unknown)	Echinothrix calamaris	Donated (unknown)	Indian Ocean (North West)	Red Sea	Gulf of Aqaba, Dahab, Egypt. Reef, 0.5m, low tide.	MW324010	MW329046	MW329517	MW324713	MW410242
ECDE3	Donated (unknown)	Echinothrix calamaris	Donated (unknown)	Indian Ocean (North West)	Red Sea	Gulf of Aqaba, Dahab, Egypt. Reef, 0.5m, low tide.	MW324011	MW329047	MW329518	MW324714	MW410243
ECDE4	Donated (unknown)	Echinothrix calamaris	Donated (unknown)	Indian Ocean (North West)	Red Sea	Gulf of Aqaba, Dahab, Egypt. Reef, 0.5m, low tide.	MW324012	MW329048	MW329519	MW324715	MW410244
ECFIO5	1999-11-13	Echinothrix calamaris	G. Paulay	Indian Ocean (North West)	Oman	Al Fahal Island	MW324013	MW329049	MW329520	MW324716	MW410245
ECFIO6	1999-11-13	Echinothrix calamaris	G. Paulay	Indian Ocean (North West)	Oman	Al Fahal Island	MW324014	MW329050	MW329521	MW324717	MW410246
ECFIO7	1999-11-13	Echinothrix calamaris	G. Paulay	Indian Ocean (North West)	Oman	Al Fahal Island	MW324015	MW329051	MW329522	MW324718	MW410247
ECMO1	1999-11-01	Echinothrix calamaris	G. Paulay	Indian Ocean (North West)	Oman	Masqat	MW324016	MW329052	MW329523	MW324719	MW410248
ECMO2	1999-11-01	Echinothrix calamaris	G. Paulay	Indian Ocean (North West)	Oman	Masqat	MW324017	MW329053	MW329524	MW324720	MW410249
ECMO3	1999-11-01	Echinothrix calamaris	G. Paulay	Indian Ocean (North West)	Oman	Masqat	MW324018	MW329054	MW329525	MW324721	MW410250
ECFIO4	1999-11-13	Echinothrix calamaris	G. Paulay	Indian Ocean (North West)	Oman	Al Fahal Island	MW324019	MW329055	MW329526	MW324722	MW410251
ECKI10	1996-06-18	Echinothrix calamaris	Santham	Indian Ocean (North)	India	Kanyakumari	MW324020	MW329056	MW329527	MW324723	MW410252
ECKI5	1996-06-18	Echinothrix calamaris	Santham	Indian Ocean (North)	India	Kanyakumari	MW324021	MW329057	MW329528	MW324724	MW410253
ECKI6	1996-06-18	Echinothrix calamaris	Santham	Indian Ocean (North)	India	Kanyakumari	MW324022	MW329058	MW329529	MW324725	MW410254
ECKI7	1996-06-18	Echinothrix calamaris	Santham	Indian Ocean (North)	India	Kanyakumari	MW324023	MW329059	MW329530	MW324726	MW410255
ECKI8	1996-06-18	Echinothrix calamaris	Santham	Indian Ocean (North)	India	Kanyakumari	MW324024	MW329060	MW329531	MW324727	MW410256
ECKIK372	1996-09-01	Echinothrix calamaris	D.R. Robertson	Pacific Ocean (central)	Line Islands, Kiribati	Kiritimati Island	MW324025	MW329061	MW329532	MW324728	MW410257
ECKIK381	1996-09-01	Echinothrix calamaris	D.R. Robertson	Pacific Ocean (central)	Line Islands, Kiribati	Kiritimati Island	MW324026	MW329062	MW329533	MW324729	MW410258
ECKIK384	1996-09-01	Echinothrix calamaris	D.R. Robertson	Pacific Ocean (central)	Line Islands, Kiribati	Kiritimati Island	MW324027	MW329063	MW329534	MW324730	MW410259
ECKIK397	1996-09-01	Echinothrix calamaris	D.R. Robertson	Pacific Ocean (central)	Line Islands, Kiribati	Kiritimati Island	MW324028	MW329064	MW329535	MW324731	MW410260
ECKJ32	1998-06-01	Echinothrix calamaris	R. Robertson	Pacific Ocean (West)	Japan	Kyushu (South)	MW324029	MW329065	MW329536	MW324732	MW410261
ECKJ34	1998-06-01	Echinothrix calamaris	R. Robertson	Pacific Ocean (West)	Japan	Kyushu (South)	MW324030	MW329066	MW329537	MW324733	MW410262
ECMM7	1996-09-01	Echinothrix calamaris	B. Minor & J. Pearse	Pacific Ocean (South Central)	Moorea	Maharepa, depth 3 m	MW324031	MW329067	MW329538	MW324734	MW410263
ECMM8	1996-09-01	Echinothrix calamaris	B. Minor & J. Pearse	Pacific Ocean (South Central)	Moorea	Maharepa, depth 3 m	MW324032	MW329068	MW329539	MW324735	MW410264
ECMM3	1996-09-01	Echinothrix calamaris	B. Minor & J. Pearse	Pacific Ocean (South Central)	Moorea	Maharepa, depth 3 m	MW324033	MW329069	MW329540	MW324736	MW410265
ECMM4	1996-09-01	Echinothrix calamaris	B. Minor & J. Pearse	Pacific Ocean (South Central)	Moorea	Maharepa, depth 3 m	MW324034	MW329070	MW329541	MW324737	MW410266
ECMIH1	1997-10-25	Echinothrix calamaris	G. Paulay	Pacific Ocean (North Central)	Hawaii	Maui Island, Kihei, depth 5-10m	MW324035	MW329071	MW329542	MW324738	MW410267
ECMIH2	1997-10-25	Echinothrix calamaris	G. Paulay	Pacific Ocean (North Central)	Hawaii	Maui Island, Kihei, depth 5-10m	MW324036	MW329072	MW329543	MW324739	MW410268
ECMIH3	1997-10-25	Echinothrix calamaris	G. Paulay	Pacific Ocean (North Central)	Hawaii	Maui Island, Kihei, depth 5-10m	MW324037	MW329073	MW329544	MW324740	MW410269
ECMIH4	1997-10-25	Echinothrix calamaris	G. Paulay	Pacific Ocean (North Central)	Hawaii	Maui Island, Kihei, depth 5-10m	MW324038	MW329074	MW329545	MW324741	MW410270
ECMIH5	1997-10-25	Echinothrix calamaris	G. Paulay	Pacific Ocean (North Central)	Hawaii	Maui Island, Kihei, depth 5-10m	MW324039	MW329075	MW329546	MW324742	MW410271
ECMIH6	1997-10-25	Echinothrix calamaris	G. Paulay	Pacific Ocean (North Central)	Hawaii	Maui Island, Kihei, depth 5-10m	MW324040	MW329076	MW329547	MW324743	MW410272
ECMIH7	1997-10-25	Echinothrix calamaris	G. Paulay	Pacific Ocean (North Central)	Hawaii	Maui Island, Kihei, depth 5-10m	MW324041	MW329077	MW329548	MW324744	MW410273
ECMIPNG2	1998-05-01	Echinothrix calamaris	G. Paulay	Pacific Ocean (West)	Papua New Guinea	Motupore Island, depth 3-7 m	MW324042	MW329078	MW329549	MW324745	MW410274
ECMIPNG8	1998-05-01	Echinothrix calamaris	G. Paulay	Pacific Ocean (West)	Papua New Guinea	Motupore Island, depth 3-7 m	MW324043	MW329079	MW329550	MW324746	MW410275
ECNF10	1999-03-12	Echinothrix calamaris	S.E. Coppard	Pacific Ocean (South West)	Fiji	Namatakula, Viti Levu, depth 2-3 m at high tide	MW324044	MW329080	MW329551	MW324747	MW410276
ECNF11	1999-03-12	Echinothrix calamaris	S.E. Coppard	Pacific Ocean (South West)	Fiji	Namatakula, Viti Levu, depth 2-3 m at high tide	MW324045	MW329081	MW329552	MW324748	MW410277
ECNF12	1999-03-12	Echinothrix calamaris	S.E. Coppard	Pacific Ocean (South West)	Fiji	Namatakula, Viti Levu, depth 2-3 m at high tide	MW324046	MW329082	MW329553	MW324749	MW410278
ECNF13	1999-03-12	Echinothrix calamaris	S.E. Coppard	Pacific Ocean (South West)	Fiji	Namatakula, Viti Levu, depth 2-3 m at high tide	MW324047	MW329083	MW329554	MW324750	MW410279
ECNF15	1999-03-12	Echinothrix calamaris	S.E. Coppard	Pacific Ocean (South West)	Fiji	Namatakula, Viti Levu, depth 2-3 m at high tide	MW324048	MW329084	MW329555	MW324751	MW410280
ECRM72	2013-03-19	Echinothrix calamaris	A. Rahman	Pacific Ocean (West)	Malaysia	Pulau Redang, Pulau Kerenga Besar	MW324049	MW329085	MW329556	MW324752	MW410281
ECRM77	2013-03-19	Echinothrix calamaris	A. Rahman	Pacific Ocean (West)	Malaysia	Pulau Redang, Pulau Kerenga Besar	MW324050	MW329086	MW329557	MW324753	MW410282
ECRI173	1997-02-01	Echinothrix calamaris	D.R. Robertson	Indian Ocean (West)	Reunion Island		MW324051	MW329087	MW329558	MW324754	MW410283
ECRI177	1997-02-01	Echinothrix calamaris	D.R. Robertson	Indian Ocean (West)	Reunion Island		MW324052	MW329088	MW329559	MW324755	MW410284
ECRI178	1997-02-01	Echinothrix calamaris	D.R. Robertson	Indian Ocean (West)	Reunion Island		MW324053	MW329089	MW329560	MW324756	MW410285
ECRI181	1997-02-01	Echinothrix calamaris	D.R. Robertson	Indian Ocean (West)	Reunion Island		MW324054	MW329090	MW329561	MW324757	MW410286
ECRI184	1997-02-01	Echinothrix calamaris	D.R. Robertson	Indian Ocean (West)	Reunion Island		MW324055	MW329091	MW329562	MW324758	MW410287
ECRI186	1997-02-01	Echinothrix calamaris	D.R. Robertson	Indian Ocean (West)	Reunion Island		MW324056	MW329092	MW329563	MW324759	MW410288
ECRI194	1997-02-01	Echinothrix calamaris	D.R. Robertson	Indian Ocean (West)	Reunion Island		MW324057	MW329093	MW329564	MW324760	MW410289
ECRI199	1997-02-01	Echinothrix diadema	D.R. Robertson	Indian Ocean (West)	Reunion Island		MW324058	MW329094	MW329565	MW324761	MW410290
ECRI206	1997-02-01	Echinothrix calamaris	D.R. Robertson	Indian Ocean (West)	Reunion Island		MW324059	MW329095	MW329566	MW324762	MW410291
ECRI207	1997-02-01	Echinothrix calamaris	D.R. Robertson	Indian Ocean (West)	Reunion Island		MW324060	MW329096	MW329567	MW324763	MW410292
ECSJ95	1998-06-01	Echinothrix calamaris	D.R. Robertson	Pacific Ocean (West)	Japan	Sesoko	MW324061	MW329097	MW329568	MW324764	MW410293
ECSJ96	1998-06-01	Echinothrix calamaris	D.R. Robertson	Pacific Ocean (West)	Japan	Sesoko	MW324062	MW329098	MW329569	MW324765	MW410294
ECS1	2000-01-01	Echinothrix calamaris	W. Brunet	Indian Ocean (West)	Seychelles		MW324063	MW329099	MW329570	MW324766	MW410295
ECS3	2000-01-01	Echinothrix calamaris	W. Brunet	Indian Ocean (West)	Seychelles		MW324064	MW329100	MW329571	MW324767	MW410296
ECS4	2000-01-01	Echinothrix calamaris	W. Brunet	Indian Ocean (West)	Seychelles		MW324065	MW329101	MW329572	MW324768	MW410297
ECS5	2000-01-01	Echinothrix calamaris	W. Brunet	Indian Ocean (West)	Seychelles		MW324066	MW329102	MW329573	MW324769	MW410298
ECSBSA2	1996-07-30	Echinothrix calamaris	M. Schleyer	Indian Ocean (West)	Africa (South)	Sodwana Bay, Two-Mile Reef, depth 19 m	MW324067	MW329103	MW329574	MW324770	MW410299
ECSBSA3	1996-07-30	Echinothrix calamaris	M. Schleyer	Indian Ocean (West)	Africa (South)	Sodwana Bay, Two-Mile Reef, depth 19 m	MW324068	MW329104	MW329575	MW324771	MW410300
ECSBSA5	1996-07-30	Echinothrix calamaris	M. Schleyer	Indian Ocean (West)	Africa (South)	Sodwana Bay, Two-Mile Reef, depth 19 m	MW324069	MW329105	MW329576	MW324772	MW410301
ECSF1	1999-06-15	Echinothrix calamaris	S.E. Coppard	Pacific Ocean (South West)	Fiji	Sosoikula Reef, Suva, Viti Levu, depth 1-3 m at high tide	MW324070	MW329106	MW329577	MW324773	MW410302
ECSF12	1999-06-15	Echinothrix calamaris	S.E. Coppard	Pacific Ocean (South West)	Fiji	Sosoikula Reef, Suva, Viti Levu, depth 1-3 m at high tide	MW324071	MW329107	MW329578	MW324774	MW410303
ECSF17	1999-06-15	Echinothrix calamaris	S.E. Coppard	Pacific Ocean (South West)	Fiji	Sosoikula Reef, Suva, Viti Levu, depth 1-3 m at high tide	MW324072	MW329108	MW329579	MW324775	MW410304
ECSF2	1999-06-15	Echinothrix calamaris	S.E. Coppard	Pacific Ocean (South West)	Fiji	Sosoikula Reef, Suva, Viti Levu, depth 1-3 m at high tide	MW324073	MW329109	MW329580	MW324776	MW410305
ECSF20	1999-06-15	Echinothrix calamaris	S.E. Coppard	Pacific Ocean (South West)	Fiji	Sosoikula Reef, Suva, Viti Levu, depth 1-3 m at high tide	MW324074	MW329110	MW329581	MW324777	MW410306
ECTM3	2013-03-27	Echinothrix calamaris	H.A. Lessios	Pacific Ocean (West)	Malaysia	Pulau Tioman, Reef in front of East Diver hotel, next to marina	MW324075	MW329111	MW329582	MW324778	MW410307
ECTM31	2013-03-27	Echinothrix calamaris	H.A. Lessios	Pacific Ocean (West)	Malaysia	Pulau Tioman, Reef in front of East Diver hotel, next to marina	MW324076	MW329112	MW329583	MW324779	MW410308
ECTulM1	2000-05-01	Echinothrix calamaris	C. De Ridder	Indian Ocean (West)	Madagascar	Tulear	MW324077	MW329113	MW329584	MW324780	MW410309
ECTulM3	2000-05-01	Echinothrix calamaris	C. De Ridder	Indian Ocean (West)	Madagascar	Tulear	MW324078	MW329114	MW329585	MW324781	MW410310
ECTulM4	2000-05-01	Echinothrix calamaris	C. De Ridder	Indian Ocean (West)	Madagascar	Tulear	MW324079	MW329115	MW329586	MW324782	MW410311
ECTulM5	2000-05-01	Echinothrix calamaris	C. De Ridder	Indian Ocean (West)	Madagascar	Tulear	MW324080	MW329116	MW329587	MW324783	MW410312
ECUIS1	2001-06-20	Echinothrix calamaris	R. Sponer	Pacific Ocean (South West)	Samoa	Upolu Island, south coast	MW324081	MW329117	MW329588	MW324784	MW410313
ECZI1	1997-08-10	Echinothrix calamaris	B. Allison	Indian Ocean (West)	Africa (East)	Zanzibar Island, depth 2 m at low tide	MW324082	MW329118	MW329589	MW324785	MW410314
ECZI2	1997-08-10	Echinothrix calamaris	B. Allison	Indian Ocean (West)	Africa (East)	Zanzibar Island, depth 2 m at low tide	MW324083	MW329119	MW329590	MW324786	MW410315
ECZI3	1997-08-10	Echinothrix calamaris	B. Allison	Indian Ocean (West)	Africa (East)	Zanzibar Island, depth 2 m at low tide	MW324084	MW329120	MW329591	MW324787	MW410316
ECZI4	1997-08-10	Echinothrix calamaris	B. Allison	Indian Ocean (West)	Africa (East)	Zanzibar Island, depth 2 m at low tide	MW324085	MW329121	MW329592	MW324788	MW410317
ECZI5	1997-08-10	Echinothrix calamaris	B. Allison	Indian Ocean (West)	Africa (East)	Zanzibar Island, depth 2 m at low tide	MW324086	MW329122	MW329593	MW324789	MW410318
ECNF19	1999-03-12	Echinothrix calamaris	S.E. Coppard	Pacific Ocean (South West)	Fiji	Namatakula, Viti Levu, depth 2-3 m at high tide	MW324087	MW329123	MW329594	MW324790	MW410319
ECNF20	1999-03-12	Echinothrix calamaris	S.E. Coppard	Pacific Ocean (South West)	Fiji	Namatakula, Viti Levu, depth 2-3 m at high tide	MW324088	MW329124	MW329595	MW324791	MW410320
ECNF22	1999-03-12	Echinothrix calamaris	S.E. Coppard	Pacific Ocean (South West)	Fiji	Namatakula, Viti Levu, depth 2-3 m at high tide	MW324089	MW329125	MW329596	MW324792	MW410321
ECNF25	1999-03-12	Echinothrix calamaris	S.E. Coppard	Pacific Ocean (South West)	Fiji	Namatakula, Viti Levu, depth 2-3 m at high tide	MW324090	MW329126	MW329597	MW324793	MW410322
ECNF3	1999-03-12	Echinothrix calamaris	S.E. Coppard	Pacific Ocean (South West)	Fiji	Namatakula, Viti Levu, depth 2-3 m at high tide	MW324091	MW329127	MW329598	MW324794	MW410323
ECNF5	1999-03-12	Echinothrix calamaris	S.E. Coppard	Pacific Ocean (South West)	Fiji	Namatakula, Viti Levu, depth 2-3 m at high tide	MW324092	MW329128	MW329599	MW324795	MW410324
ECNF6	1999-03-12	Echinothrix calamaris	S.E. Coppard	Pacific Ocean (South West)	Fiji	Namatakula, Viti Levu, depth 2-3 m at high tide	MW324093	MW329129	MW329600	MW324796	MW410325
ECNF7	1999-03-12	Echinothrix calamaris	S.E. Coppard	Pacific Ocean (South West)	Fiji	Namatakula, Viti Levu, depth 2-3 m at high tide	MW324094	MW329130	MW329601	MW324797	MW410326
ECNF8	1999-03-12	Echinothrix calamaris	S.E. Coppard	Pacific Ocean (South West)	Fiji	Namatakula, Viti Levu, depth 2-3 m at high tide	MW324095	MW329131	MW329602	MW324798	MW410327
ECOIH173	1998-06-01	Echinothrix calamaris	D.R. Robertson	Pacific Ocean (North Central)	Hawaii	Oahu Island	MW324096	MW329132	MW329603	MW324799	MW410328
ECOIH174	1998-06-01	Echinothrix calamaris	D.R. Robertson	Pacific Ocean (North Central)	Hawaii	Oahu Island	MW324097	MW329133	MW329604	MW324800	MW410329
ECOIH175	1998-06-01	Echinothrix calamaris	D.R. Robertson	Pacific Ocean (North Central)	Hawaii	Oahu Island	MW324098	MW329134	MW329605	MW324801	MW410330
ECOIH188	1998-06-01	Echinothrix calamaris	D.R. Robertson	Pacific Ocean (North Central)	Hawaii	Oahu Island	MW324099	MW329135	MW329606	MW324802	MW410331
ECOIH189	1998-06-01	Echinothrix calamaris	D.R. Robertson	Pacific Ocean (North Central)	Hawaii	Oahu Island	MW324100	MW329136	MW329607	MW324803	MW410332
ECPBG2	1997-07-05	Echinothrix calamaris	G. Paulay	Pacific Ocean (West)	Guam	Piti Channel	MW324101	MW329137	MW329608	MW324804	MW410333
ECRCI1	1998-10-28	Echinothrix calamaris	S.E. Coppard	Pacific Ocean (South Central)	Cook Islands	Rarotonga	MW324102	MW329138	MW329609	MW324805	MW410334
ECAJ102	1998-06-01	Echinothrix calamaris	D.R. Robertson	Pacific Ocean (West)	Japan	Akajima	MW324103	MW329139	MW329610	MW324806	MW410335
ECAAM1	1997-11-01	Echinothrix calamaris	B. Allison	Indian Ocean (North)	Maldives	Ari Atoll, Angaaga Island, Reef depth 2 m	MW324104	MW329140	MW329611	MW324807	MW410336
ECAAM2	1997-11-01	Echinothrix calamaris	B. Allison	Indian Ocean (North)	Maldives	Ari Atoll, Angaaga Island, Reef depth 2 m	MW324105	MW329141	MW329612	MW324808	MW410337
ECAAM3	1997-11-01	Echinothrix calamaris	B. Allison	Indian Ocean (North)	Maldives	Ari Atoll, Angaaga Island, Reef depth 2 m	MW324106	MW329142	MW329613	MW324809	MW410338
ECAAM4	1997-11-01	Echinothrix calamaris	B. Allison	Indian Ocean (North)	Maldives	Ari Atoll, Angaaga Island, Reef depth 2 m	MW324107	MW329143	MW329614	MW324810	MW410339
ECAAM5	1997-11-01	Echinothrix calamaris	B. Allison	Indian Ocean (North)	Maldives	Ari Atoll, Angaaga Island, Reef depth 2 m	MW324108	MW329144	MW329615	MW324811	MW410340
ECAAM6	1997-11-01	Echinothrix calamaris	B. Allison	Indian Ocean (North)	Maldives	Ari Atoll, Angaaga Island, Reef depth 2 m	MW324109	MW329145	MW329616	MW324812	MW410341
ECCI1	1994-04-01	Echinothrix calamaris	J. Wellington	Pacific (East)	Clipperton Island		MW324110	MW329146	MW329617	MW324813	MW410342
ECCI123	1998-05-01	Echinothrix calamaris	D.R. Robertson	Pacific (East)	Clipperton Island		MW324111	MW329147	MW329618	MW324814	MW410343
ECCI125	1998-05-01	Echinothrix calamaris	D.R. Robertson	Pacific (East)	Clipperton Island		MW324112	MW329148	MW329619	MW324815	MW410344
ECCI134	1998-05-01	Echinothrix calamaris	D.R. Robertson	Pacific (East)	Clipperton Island		MW324113	MW329149	MW329620	MW324816	MW410345
ECCI135	1998-05-01	Echinothrix calamaris	D.R. Robertson	Pacific (East)	Clipperton Island		MW324114	MW329150	MW329621	MW324817	MW410346
ECCI2	1994-04-01	Echinothrix calamaris	J. Wellington	Pacific (East)	Clipperton Island		MW324115	MW329151	MW329622	MW324818	MW410347
ECCI22	1994-04-11	Echinothrix calamaris	J. Wellington	Pacific (East)	Clipperton Island		MW324116	MW329152	MW329623	MW324819	MW410348
ECCI24	1994-04-11	Echinothrix calamaris	J. Wellington	Pacific (East)	Clipperton Island		MW324117	MW329153	MW329624	MW324820	MW410349
ECCI27	1994-04-11	Echinothrix calamaris	J. Wellington	Pacific (East)	Clipperton Island		MW324118	MW329154	MW329625	MW324821	MW410350
ECCI29	1994-04-11	Echinothrix calamaris	J. Wellington	Pacific (East)	Clipperton Island		MW324119	MW329155	MW329626	MW324822	MW410351
ECCI133	1998-05-01	Echinothrix calamaris	D.R. Robertson	Pacific (East)	Clipperton Island		MW324120	MW329156	MW329627	MW324823	MW410352
ECCI35	1994-04-11	Echinothrix calamaris	J. Wellington	Pacific (East)	Clipperton Island		MW324121	MW329157	MW329628	MW324824	MW410353
ECCI36	1994-04-11	Echinothrix calamaris	J. Wellington	Pacific (East)	Clipperton Island		MW324122	MW329158	MW329629	MW324825	MW410354
ECCI37	1994-04-11	Echinothrix calamaris	J. Wellington	Pacific (East)	Clipperton Island		MW324123	MW329159	MW329630	MW324826	MW410355
ECCI39	1994-04-11	Echinothrix calamaris	J. Wellington	Pacific (East)	Clipperton Island		MW324124	MW329160	MW329631	MW324827	MW410356
ECCI4	1994-04-01	Echinothrix calamaris	J. Wellington	Pacific (East)	Clipperton Island		MW324125	MW329161	MW329632	MW324828	MW410357
ECCI40	1994-04-01	Echinothrix calamaris	J. Wellington	Pacific (East)	Clipperton Island		MW324126	MW329162	MW329633	MW324829	MW410358
ECCI5	1994-04-01	Echinothrix calamaris	J. Wellington	Pacific (East)	Clipperton Island		MW324127	MW329163	MW329634	MW324830	MW410359
ECCI7	1994-04-01	Echinothrix calamaris	J. Wellington	Pacific (East)	Clipperton Island		MW324128	MW329164	MW329635	MW324831	MW410360
ECCI777	1995-03-02	Echinothrix calamaris	B. Van Syoc	Pacific (East)	Clipperton Island		MW324129	MW329165	MW329636	MW324832	MW410361
ECCI9	1994-04-01	Echinothrix calamaris	J. Wellington	Pacific (East)	Clipperton Island		MW324130	MW329166	MW329637	MW324833	MW410362
ECCI33	1994-04-11	Echinothrix calamaris	J. Wellington	Pacific (East)	Clipperton Island		MW324131	MW329167	MW329638	MW324834	MW410363
ECCCR1	1990-11-08	Echinothrix calamaris	H.A. Lessios	Pacific (east)	Costa Rica	Isla del Coco	MW324132	MW329168	MW329639	MW324835	MW410364
ECCCR2	1990-11-08	Echinothrix calamaris	H.A. Lessios	Pacific (east)	Costa Rica	Isla del Coco	MW324133	MW329169	MW329640	MW324836	MW410365
ECHIH11	2007-03-02	Echinothrix calamaris	H. Jessop	Pacific Ocean (North Central)	Hawaii	Mauna Kea Resort, Hawaii Island	MW324134	MW329170	MW329641	MW324837	MW410366
ECHIH12	2007-03-02	Echinothrix calamaris	H. Jessop	Pacific Ocean (North Central)	Hawaii	Mauna Kea Resort, Hawaii Island	MW324135	MW329171	MW329642	MW324838	MW410367
ECHIH1a	1997-12-01	Echinothrix calamaris	G. Paulay	Pacific (North Central)	Hawaii	Hawaii Island, depth 3-10 m	MW324136	MW329172	MW329643	MW324839	MW410368
ECHIH2	2007-02-07	Echinothrix calamaris	H. Jessop	Pacific Ocean (North Central)	Hawaii	Richardsons Beach Park, Hawaii Island	MW324137	MW329173	MW329644	MW324840	MW410369
ECHIH23	2007-03-07	Echinothrix calamaris	H. Jessop	Pacific Ocean (North Central)	Hawaii	Leleiwi, Hawaii Island	MW324138	MW329174	MW329645	MW324841	MW410370
ECHIH24	2007-03-07	Echinothrix calamaris	H. Jessop	Pacific Ocean (North Central)	Hawaii	Leleiwi, Hawaii Island	MW324139	MW329175	MW329646	MW324842	MW410371
ECHIH25	2007-03-07	Echinothrix calamaris	H. Jessop	Pacific Ocean (North Central)	Hawaii	Leleiwi, Hawaii Island	MW324140	MW329176	MW329647	MW324843	MW410372
ECHIH26	2007-03-07	Echinothrix calamaris	H. Jessop	Pacific Ocean (North Central)	Hawaii	Leleiwi, Hawaii Island	MW324141	MW329177	MW329648	MW324844	MW410373
ECHIH27	2007-03-07	Echinothrix calamaris	H. Jessop	Pacific Ocean (North Central)	Hawaii	Leleiwi, Hawaii Island	MW324142	MW329178	MW329649	MW324845	MW410374
ECHIH28	2007-03-07	Echinothrix calamaris	H. Jessop	Pacific Ocean (North Central)	Hawaii	Leleiwi, Hawaii Island	MW324143	MW329179	MW329650	MW324846	MW410375
ECHIH29	2007-03-07	Echinothrix calamaris	H. Jessop	Pacific Ocean (North Central)	Hawaii	Leleiwi, Hawaii Island	MW324144	MW329180	MW329651	MW324847	MW410376
ECHIH2a	1997-12-01	Echinothrix calamaris	G. Paulay	Pacific (North Central)	Hawaii	Hawaii Island, depth 3-10 m	MW324145	MW329181	MW329652	MW324848	MW410377
ECHIH3	2007-02-07	Echinothrix calamaris	H. Jessop	Pacific Ocean (North Central)	Hawaii	Richardsons Beach Park, Hawaii Island	MW324146	MW329182	MW329653	MW324849	MW410378
ECHIH33	2007-03-07	Echinothrix calamaris	H. Jessop	Pacific Ocean (North Central)	Hawaii	Puhi Bay, Hawaii Island	MW324147	MW329183	MW329654	MW324850	MW410379
ECHIH35	2007-03-07	Echinothrix calamaris	H. Jessop	Pacific Ocean (North Central)	Hawaii	Puhi Bay, Hawaii Island	MW324148	MW329184	MW329655	MW324851	MW410380
ECHIH36	2007-03-07	Echinothrix calamaris	H. Jessop	Pacific Ocean (North Central)	Hawaii	Leleiwi, Hawaii Island	MW324149	MW329185	MW329656	MW324852	MW410381
ECHIH37	2007-03-07	Echinothrix calamaris	H. Jessop	Pacific Ocean (North Central)	Hawaii	Leleiwi, Hawaii Island	MW324150	MW329186	MW329657	MW324853	MW410382
ECHIH3a	1997-12-01	Echinothrix calamaris	G. Paulay	Pacific (North Central)	Hawaii	Hawaii Island, depth 3-10 m	MW324151	MW329187	MW329658	MW324854	MW410383
ECHIH40	2007-03-15	Echinothrix calamaris	H. Jessop	Pacific Ocean (North Central)	Hawaii	Leleiwi, Hawaii Island	MW324152	MW329188	MW329659	MW324855	MW410384
ECHIH41	2007-01-01	Echinothrix calamaris	H. Jessop	Pacific Ocean (North Central)	Hawaii	Onekahakaha Beach Park, Hawaii Island	MW324153	MW329189	MW329660	MW324856	MW410385
ECHIH43	2007-03-20	Echinothrix calamaris	H. Jessop	Pacific Ocean (North Central)	Hawaii	Kahalu'u, Hawaii Island	MW324154	MW329190	MW329661	MW324857	MW410386
ECHIH44	2007-03-20	Echinothrix calamaris	H. Jessop	Pacific Ocean (North Central)	Hawaii	Kahalu'u, Hawaii Island	MW324155	MW329191	MW329662	MW324858	MW410387
ECHIH45	2007-03-20	Echinothrix calamaris	H. Jessop	Pacific Ocean (North Central)	Hawaii	Kahalu'u, Hawaii Island	MW324156	MW329192	MW329663	MW324859	MW410388
ECHIH49	2007-03-20	Echinothrix calamaris	H. Jessop	Pacific Ocean (North Central)	Hawaii	Kahalu'u, Hawaii Island	MW324157	MW329193	MW329664	MW324860	MW410389
ECHIH4a	1997-12-01	Echinothrix calamaris	G. Paulay	Pacific (North Central)	Hawaii	Hawaii Island, depth 3-10 m	MW324158	MW329194	MW329665	MW324861	MW410390
ECHIH5	2003-03-03	Echinothrix calamaris	H. Jessop	Pacific Ocean (North Central)	Hawaii	Mauna Kea Resort, Hawaii Island	MW324159	MW329195	MW329666	MW324862	MW410391
ECHIH53	2007-03-24	Echinothrix calamaris	H. Jessop	Pacific Ocean (North Central)	Hawaii	Crystal Cove, Hawaii Island	MW324160	MW329196	MW329667	MW324863	MW410392
ECHIH54	2007-03-24	Echinothrix calamaris	H. Jessop	Pacific Ocean (North Central)	Hawaii	Crystal Cove, Hawaii Island	MW324161	MW329197	MW329668	MW324864	MW410393
ECHIH55	2007-03-24	Echinothrix calamaris	H. Jessop	Pacific Ocean (North Central)	Hawaii	Crystal Cove, Hawaii Island	MW324162	MW329198	MW329669	MW324865	MW410394
ECHIH56	2007-03-24	Echinothrix calamaris	H. Jessop	Pacific Ocean (North Central)	Hawaii	Crystal Cove, Hawaii Island	MW324163	MW329199	MW329670	MW324866	MW410395
ECHIH57	2007-01-01	Echinothrix calamaris	H. Jessop	Pacific Ocean (North Central)	Hawaii	Onekahakaha Beach Park, Hawaii Island	MW324164	MW329200	MW329671	MW324867	MW410396
ECHIH58	2007-01-01	Echinothrix calamaris	H. Jessop	Pacific Ocean (North Central)	Hawaii	Onekahakaha Beach Park, Hawaii Island	MW324165	MW329201	MW329672	MW324868	MW410397
ECHIH59	2007-01-01	Echinothrix calamaris	H. Jessop	Pacific Ocean (North Central)	Hawaii	Onekahakaha Beach Park, Hawaii Island	MW324166	MW329202	MW329673	MW324869	MW410398
ECHIH5a	1997-12-01	Echinothrix calamaris	G. Paulay	Pacific (North Central)	Hawaii	Hawaii Island, depth 3-10 m	MW324167	MW329203	MW329674	MW324870	MW410399
ECHIH6	2003-03-03	Echinothrix calamaris	H. Jessop	Pacific Ocean (North Central)	Hawaii	Mauna Kea Resort, Hawaii Island	MW324168	MW329204	MW329675	MW324871	MW410400
ECHIH61	2007-02-17	Echinothrix calamaris	H. Jessop	Pacific Ocean (North Central)	Hawaii	Onekahakaha Beach Park, Hawaii Island	MW324169	MW329205	MW329676	MW324872	MW410401
ECHIH62	2007-02-16	Echinothrix calamaris	H. Jessop	Pacific Ocean (North Central)	Hawaii	Richardsons Beach Park, Hawaii Island	MW324170	MW329206	MW329677	MW324873	MW410402
ECHIH64	2007-03-31	Echinothrix calamaris	H. Jessop	Pacific Ocean (North Central)	Hawaii	Puako, Hawaii Island	MW324171	MW329207	MW329678	MW324874	MW410403
ECHIH65	2007-03-31	Echinothrix calamaris	H. Jessop	Pacific Ocean (North Central)	Hawaii	Puako, Hawaii Island	MW324172	MW329208	MW329679	MW324875	MW410404
ECHIH66	2007-03-31	Echinothrix calamaris	H. Jessop	Pacific Ocean (North Central)	Hawaii	Puako, Hawaii Island	MW324173	MW329209	MW329680	MW324876	MW410405
ECHIH67	2007-03-31	Echinothrix calamaris	H. Jessop	Pacific Ocean (North Central)	Hawaii	Puako, Hawaii Island	MW324174	MW329210	MW329681	MW324877	MW410406
ECHIH68	2007-03-31	Echinothrix calamaris	H. Jessop	Pacific Ocean (North Central)	Hawaii	Puako, Hawaii Island	MW324175	MW329211	MW329682	MW324878	MW410407
ECHIH69	2007-03-31	Echinothrix calamaris	H. Jessop	Pacific Ocean (North Central)	Hawaii	Puako, Hawaii Island	MW324176	MW329212	MW329683	MW324879	MW410408
ECHIH6a	1997-12-01	Echinothrix calamaris	G. Paulay	Pacific (North Central)	Hawaii	Hawaii Island, depth 3-10 m	MW324177	MW329213	MW329684	MW324880	MW410409
ECHIH7	2003-03-03	Echinothrix calamaris	H. Jessop	Pacific Ocean (North Central)	Hawaii	Mauna Kea Resort, Hawaii Island	MW324178	MW329214	MW329685	MW324881	MW410410
ECHIH70	2007-03-31	Echinothrix calamaris	H. Jessop	Pacific Ocean (North Central)	Hawaii	Puako, Hawaii Island	MW324179	MW329215	MW329686	MW324882	MW410411
ECHIH8	2003-03-03	Echinothrix calamaris	H. Jessop	Pacific Ocean (North Central)	Hawaii	Mauna Kea Resort, Hawaii Island	MW324180	MW329216	MW329687	MW324883	MW410412
ECHIH9	2003-03-03	Echinothrix calamaris	H. Jessop	Pacific Ocean (North Central)	Hawaii	Mauna Kea Resort, Hawaii Island	MW324181	MW329217	MW329688	MW324884	MW410413
ECKRK	2006-04-01	Echinothrix calamaris	Molly Timmers	Pacific Ocean (North Central)	Kingman Reef		MW324182	MW329218	MW329689	MW324885	MW410414
ECKRO	2006-04-01	Echinothrix calamaris	Molly Timmers	Pacific Ocean (North Central)	Kingman Reef		MW324183	MW329219	MW329690	MW324886	MW410415
ECKRP	2006-04-01	Echinothrix calamaris	Molly Timmers	Pacific Ocean (North Central)	Kingman Reef		MW324184	MW329220	MW329691	MW324887	MW410416
ECKRR	2006-04-01	Echinothrix calamaris	Molly Timmers	Pacific Ocean (North Central)	Kingman Reef		MW324185	MW329221	MW329692	MW324888	MW410417
ECDSF23	1999-06-15	Echinothrix calamaris/diadema hybrid	S.E. Coppard	Pacific Ocean (South West)	Fiji	Sosoikula Reef, Suva, Viti Levu, depth 1 - 3 m at high tide	MW324186	MW329222	MW329693	MW324889	MW410418
ECIJ109	1998-06-01	Echinothrix calamaris	D.R. Robertson	Pacific (West)	Japan	Ishigaki	MW324187	MW329223	MW329694	MW324890	MW410419
ECIJ110	1998-06-01	Echinothrix calamaris	D.R. Robertson	Pacific (West)	Japan	Ishigaki	MW324188	MW329224	MW329695	MW324891	MW410420
ECIJ111	1998-06-01	Echinothrix calamaris	D.R. Robertson	Pacific (West)	Japan	Ishigaki	MW324189	MW329225	MW329696	MW324892	MW410421
ECIJ112	1998-06-01	Echinothrix calamaris	D.R. Robertson	Pacific (West)	Japan	Ishigaki	MW324190	MW329226	MW329697	MW324893	MW410422
ECIJ122	1989-05-24	Echinothrix calamaris	J. Pearse	Pacific (West)	Japan	Okinawa	MW324191	MW329227	MW329698	MW324894	MW410423
ECIJ124	1989-05-24	Echinothrix calamaris	J. Pearse	Pacific (West)	Japan	Okinawa	MW324192	MW329228	MW329699	MW324895	MW410424
ECKT1	2000-10-29	Echinothrix calamaris	G. Paulay	Pacific (West)	Taiwan	Kenting area, Shadau, fore reef, depth 2-7 m	MW324193	MW329229	MW329700	MW324896	MW410425
ECKT2	2000-10-29	Echinothrix calamaris	G. Paulay	Pacific (West)	Taiwan	Kenting area, Shadau, fore reef, depth 2-7 m	MW324194	MW329230	MW329701	MW324897	MW410426
ECKT3	2000-10-29	Echinothrix calamaris	G. Paulay	Pacific (West)	Taiwan	Kenting area, Shadau, fore reef, depth 2-7 m	MW324195	MW329231	MW329702	MW324898	MW410427
ECKIK380	1996-09-01	Echinothrix calamaris	D.R. Robertson	Pacific (central)	Line Islands, Kiribati	Kiritimati Island	MW324196	MW329232	MW329703	MW324899	MW410428
ECKIK382	1996-09-01	Echinothrix calamaris	D.R. Robertson	Pacific (central)	Line Islands, Kiribati	Kiritimati Island	MW324197	MW329233	MW329704	MW324900	MW410429
ECKIK386	1996-09-01	Echinothrix calamaris	D.R. Robertson	Pacific (central)	Line Islands, Kiribati	Kiritimati Island	MW324198	MW329234	MW329705	MW324901	MW410430
ECKIK388	1996-09-01	Echinothrix calamaris	D.R. Robertson	Pacific (central)	Line Islands, Kiribati	Kiritimati Island	MW324199	MW329235	MW329706	MW324902	MW410431
ECKIK390	1996-09-01	Echinothrix calamaris	D.R. Robertson	Pacific (central)	Line Islands, Kiribati	Kiritimati Island	MW324200	MW329236	MW329707	MW324903	MW410432
ECKIK392	1996-09-01	Echinothrix calamaris	D.R. Robertson	Pacific (central)	Line Islands, Kiribati	Kiritimati Island	MW324201	MW329237	MW329708	MW324904	MW410433
ECKIK393	1996-09-01	Echinothrix calamaris	D.R. Robertson	Pacific (central)	Line Islands, Kiribati	Kiritimati Island	MW324202	MW329238	MW329709	MW324905	MW410434
ECKIK395	1996-09-01	Echinothrix calamaris	D.R. Robertson	Pacific (central)	Line Islands, Kiribati	Kiritimati Island	MW324203	MW329239	MW329710	MW324906	MW410435
ECKIK401	1996-09-01	Echinothrix calamaris	D.R. Robertson	Pacific (central)	Line Islands, Kiribati	Kiritimati Island	MW324204	MW329240	MW329711	MW324907	MW410436
ECKIK403	1996-09-01	Echinothrix calamaris	D.R. Robertson	Pacific (central)	Line Islands, Kiribati	Kiritimati Island	MW324205	MW329241	MW329712	MW324908	MW410437
ECKJ31	1998-06-01	Echinothrix calamaris	D.R. Robertson	Pacific (West)	Japan	Kyushu (South)	MW324206	MW329242	MW329713	MW324909	MW410438
ECKJ33	1998-06-01	Echinothrix calamaris	D.R. Robertson	Pacific (West)	Japan	Kyushu (South)	MW324207	MW329243	MW329714	MW324910	MW410439
ECKJ35	1998-06-01	Echinothrix calamaris	D.R. Robertson	Pacific (West)	Japan	Kyushu (South)	MW324208	MW329244	MW329715	MW324911	MW410440
ECKJ36	1998-06-01	Echinothrix calamaris	D.R. Robertson	Pacific (West)	Japan	Kyushu (South)	MW324209	MW329245	MW329716	MW324912	MW410441
ECKJ37	1998-06-01	Echinothrix calamaris	D.R. Robertson	Pacific (West)	Japan	Kyushu (South)	MW324210	MW329246	MW329717	MW324913	MW410442
ECKJ38	1998-06-01	Echinothrix calamaris	D.R. Robertson	Pacific (West)	Japan	Kyushu (South)	MW324211	MW329247	MW329718	MW324914	MW410443
ECKJ39	1998-06-01	Echinothrix calamaris	D.R. Robertson	Pacific (West)	Japan	Kyushu (South)	MW324212	MW329248	MW329719	MW324915	MW410444
ECKJ4	1998-06-01	Echinothrix calamaris	D.R. Robertson	Pacific (West)	Japan	Kyushu (South)	MW324213	MW329249	MW329720	MW324916	MW410445
ECKJ45	1998-06-01	Echinothrix calamaris	D.R. Robertson	Pacific (West)	Japan	Kyushu (South)	MW324214	MW329250	MW329721	MW324917	MW410446
ECMM1	1996-09-01	Echinothrix calamaris	B. Minor & J. Pearse	Pacific (South Central)	Moorea	Maharepa, depth 3 m	MW324215	MW329251	MW329722	MW324918	MW410447
ECMM2	1996-09-01	Echinothrix calamaris	B. Minor & J. Pearse	Pacific (South Central)	Moorea	Maharepa, depth 3 m	MW324216	MW329252	MW329723	MW324919	MW410448
ECMM5	1996-09-01	Echinothrix calamaris	B. Minor & J. Pearse	Pacific (South Central)	Moorea	Maharepa, depth 3 m	MW324217	MW329253	MW329724	MW324920	MW410449
ECMM6	1996-09-01	Echinothrix calamaris	B. Minor & J. Pearse	Pacific (South Central)	Moorea	Maharepa, depth 3 m	MW324218	MW329254	MW329725	MW324921	MW410450
ECMM9	1996-09-01	Echinothrix calamaris	B. Minor & J. Pearse	Pacific (South Central)	Moorea	Maharepa, depth 3 m	MW324219	MW329255	MW329726	MW324922	MW410451
ECMIPNG1	1998-05-01	Echinothrix calamaris	G. Paulay	Pacific Ocean (West)	Papua New Guinea	Motupore Island, depth 3-7 m	MW324220	MW329256	MW329727	MW324923	MW410452
ECMIPNG11	1998-05-01	Echinothrix calamaris	G. Paulay	Pacific Ocean (West)	Papua New Guinea	Motupore Island, depth 3-7 m	MW324221	MW329257	MW329728	MW324924	MW410453
ECMIPNG12	1998-05-01	Echinothrix calamaris	G. Paulay	Pacific Ocean (West)	Papua New Guinea	Motupore Island, depth 3-7 m	MW324222	MW329258	MW329729	MW324925	MW410454
ECMIPNG13	1998-05-01	Echinothrix calamaris	G. Paulay	Pacific Ocean (West)	Papua New Guinea	Motupore Island, depth 3-7 m	MW324223	MW329259	MW329730	MW324926	MW410455
ECMIPNG14	1998-05-01	Echinothrix calamaris	G. Paulay	Pacific Ocean (West)	Papua New Guinea	Motupore Island, depth 3-7 m	MW324224	MW329260	MW329731	MW324927	MW410456
ECMIPNG3	1998-05-01	Echinothrix calamaris	G. Paulay	Pacific Ocean (West)	Papua New Guinea	Motupore Island, depth 3-7 m	MW324225	MW329261	MW329732	MW324928	MW410457
ECMIPNG5	1998-05-01	Echinothrix calamaris	G. Paulay	Pacific Ocean (West)	Papua New Guinea	Motupore Island, depth 3-7 m	MW324226	MW329262	MW329733	MW324929	MW410458
ECMIPNG6	1998-05-01	Echinothrix calamaris	G. Paulay	Pacific Ocean (West)	Papua New Guinea	Motupore Island, depth 3-7 m	MW324227	MW329263	MW329734	MW324930	MW410459
ECMIPNG7	1998-05-01	Echinothrix calamaris	G. Paulay	Pacific Ocean (West)	Papua New Guinea	Motupore Island, depth 3-7 m	MW324228	MW329264	MW329735	MW324931	MW410460
ECMIPNG9	1998-05-01	Echinothrix calamaris	G. Paulay	Pacific Ocean (West)	Papua New Guinea	Motupore Island, depth 3-7 m	MW324229	MW329265	MW329736	MW324932	MW410461
ECNF1	1999-03-12	Echinothrix calamaris	S.E. Coppard	Pacific Ocean (South West)	Fiji	Namatakula, Viti Levu, depth 2-3 m at high tide	MW324230	MW329266	MW329737	MW324933	MW410462
ECNF14	1999-03-12	Echinothrix calamaris	S.E. Coppard	Pacific Ocean (South West)	Fiji	Namatakula, Viti Levu, depth 2-3 m at high tide	MW324231	MW329267	MW329738	MW324934	MW410463
ECNF16	1999-03-12	Echinothrix calamaris	S.E. Coppard	Pacific Ocean (South West)	Fiji	Namatakula, Viti Levu, depth 2-3 m at high tide	MW324232	MW329268	MW329739	MW324935	MW410464
ECNF17	1999-03-12	Echinothrix calamaris	S.E. Coppard	Pacific Ocean (South West)	Fiji	Namatakula, Viti Levu, depth 2-3 m at high tide	MW324233	MW329269	MW329740	MW324936	MW410465
ECNF18	1999-03-12	Echinothrix calamaris	S.E. Coppard	Pacific Ocean (South West)	Fiji	Namatakula, Viti Levu, depth 2-3 m at high tide	MW324234	MW329270	MW329741	MW324937	MW410466
ECNF2	1999-03-12	Echinothrix calamaris	S.E. Coppard	Pacific Ocean (South West)	Fiji	Namatakula, Viti Levu, depth 2-3 m at high tide	MW324235	MW329271	MW329742	MW324938	MW410467
ECNF21	1999-03-12	Echinothrix calamaris	S.E. Coppard	Pacific Ocean (South West)	Fiji	Namatakula, Viti Levu, depth 2-3 m at high tide	MW324236	MW329272	MW329743	MW324939	MW410468
ECNF23	1999-03-12	Echinothrix calamaris	S.E. Coppard	Pacific Ocean (South West)	Fiji	Namatakula, Viti Levu, depth 2-3 m at high tide	MW324237	MW329273	MW329744	MW324940	MW410469
ECNF24	1999-03-12	Echinothrix calamaris	S.E. Coppard	Pacific Ocean (South West)	Fiji	Namatakula, Viti Levu, depth 2-3 m at high tide	MW324238	MW329274	MW329745	MW324941	MW410470
ECPBG1	1997-07-05	Echinothrix calamaris	G. Paulay	Pacific Ocean (West)	Guam	Piti Channel	MW324239	MW329275	MW329746	MW324942	MW410471
ECNF9	1999-03-12	Echinothrix calamaris	S.E. Coppard	Pacific Ocean (South West)	Fiji	Namatakula, Viti Levu, depth 2-3 m at high tide	MW324240	MW329276	MW329747	MW324943	MW410472
ECNNC1	1999-01-01	Echinothrix calamaris	G. Paulay	Pacific (South West)	New Caledonia	Noumea, Baie de Citron, fringing reef, depth 0.5-5m	MW324241	MW329277	MW329748	MW324944	MW410473
ECNNC2	1999-01-01	Echinothrix calamaris	G. Paulay	Pacific (South West)	New Caledonia	Noumea, Baie de Citron, fringing reef, depth 0.5-5m	MW324242	MW329278	MW329749	MW324945	MW410474
ECNF4	1999-03-12	Echinothrix calamaris	S.E. Coppard	Pacific Ocean (South West)	Fiji	Namatakula, Viti Levu, depth 2-3 m at high tide	MW324243	MW329279	MW329750	MW324946	MW410475
ECRCI2	1998-10-28	Echinothrix calamaris	S.E. Coppard	Pacific Ocean (South Central)	Cook Islands	Rarotonga	MW324244	MW329280	MW329751	MW324947	MW410476
ECRM100	2013-03-19	Echinothrix calamaris	A. Rahman	Pacific (West)	Pulau Redang	Pulau Kerenga Besar, Malaysia	MW324245	MW329281	MW329752	MW324948	MW410477
ECRM101	2013-03-19	Echinothrix calamaris	A. Rahman	Pacific (West)	Pulau Redang	Pulau Kerenga Besar, Malaysia	MW324246	MW329282	MW329753	MW324949	MW410478
ECRM102	2013-03-19	Echinothrix calamaris	A. Rahman	Pacific (West)	Pulau Redang	Pulau Kerenga Besar, Malaysia	MW324247	MW329283	MW329754	MW324950	MW410479
ECRM103	2013-03-19	Echinothrix calamaris	A. Rahman	Pacific (West)	Pulau Redang	Pulau Kerenga Besar, Malaysia	MW324248	MW329284	MW329755	MW324951	MW410480
ECRM66	2013-03-19	Echinothrix calamaris	A. Rahman	Pacific (West)	Pulau Redang	Pulau Kerenga Besar, Malaysia	MW324249	MW329285	MW329756	MW324952	MW410481
ECRM68	2013-03-19	Echinothrix calamaris	A. Rahman	Pacific (West)	Pulau Redang	Pulau Kerenga Besar, Malaysia	MW324250	MW329286	MW329757	MW324953	MW410482
ECRM70	2013-03-19	Echinothrix calamaris	A. Rahman	Pacific (West)	Pulau Redang	Pulau Kerenga Besar, Malaysia	MW324251	MW329287	MW329758	MW324954	MW410483
ECRM74	2013-03-19	Echinothrix calamaris	A. Rahman	Pacific (West)	Pulau Redang	Pulau Kerenga Besar, Malaysia	MW324252	MW329288	MW329759	MW324955	MW410484
ECRM83	2013-03-19	Echinothrix calamaris	A. Rahman	Pacific (West)	Pulau Redang	Pulau Kerenga Besar, Malaysia	MW324253	MW329289	MW329760	MW324956	MW410485
ECRM85	2013-03-19	Echinothrix calamaris	A. Rahman	Pacific (West)	Pulau Redang	Pulau Kerenga Besar, Malaysia	MW324254	MW329290	MW329761	MW324957	MW410486
ECRM89	2013-03-19	Echinothrix calamaris	A. Rahman	Pacific (West)	Pulau Redang	Pulau Kerenga Besar, Malaysia	MW324255	MW329291	MW329762	MW324958	MW410487
ECRM96	2013-03-19	Echinothrix calamaris	A. Rahman	Pacific (West)	Pulau Redang	Pulau Kerenga Besar, Malaysia	MW324256	MW329292	MW329763	MW324959	MW410488
ECRM99	2013-03-19	Echinothrix calamaris	A. Rahman	Pacific (West)	Pulau Redang	Pulau Kerenga Besar, Malaysia	MW324257	MW329293	MW329764	MW324960	MW410489
ECSJ1	2004-07-01	Echinothrix calamaris	H.A. Lessios	Pacific (West)	Japan	Sesoko, Okinawa	MW324258	MW329294	MW329765	MW324961	MW410490
ECSJ101	1998-06-01	Echinothrix calamaris	D.R. Robertson	Pacific (West)	Japan	Sesoko	MW324259	MW329295	MW329766	MW324962	MW410491
ECSJ62	1998-06-01	Echinothrix calamaris	D.R. Robertson	Pacific (West)	Japan	Sesoko	MW324260	MW329296	MW329767	MW324963	MW410492
ECSJ63	1998-06-01	Echinothrix calamaris	D.R. Robertson	Pacific (West)	Japan	Sesoko	MW324261	MW329297	MW329768	MW324964	MW410493
ECSJ64	1998-06-01	Echinothrix calamaris	D.R. Robertson	Pacific (West)	Japan	Sesoko	MW324262	MW329298	MW329769	MW324965	MW410494
ECSJ65	1998-06-01	Echinothrix calamaris	D.R. Robertson	Pacific (West)	Japan	Sesoko	MW324263	MW329299	MW329770	MW324966	MW410495
ECSJ66	1998-06-01	Echinothrix calamaris	D.R. Robertson	Pacific (West)	Japan	Sesoko	MW324264	MW329300	MW329771	MW324967	MW410496
ECSJ67	1998-06-01	Echinothrix calamaris	D.R. Robertson	Pacific (West)	Japan	Sesoko	MW324265	MW329301	MW329772	MW324968	MW410497
ECSJ69	1998-06-01	Echinothrix calamaris	D.R. Robertson	Pacific (West)	Japan	Sesoko	MW324266	MW329302	MW329773	MW324969	MW410498
ECSJ70	1998-06-01	Echinothrix calamaris	D.R. Robertson	Pacific (West)	Japan	Sesoko	MW324267	MW329303	MW329774	MW324970	MW410499
ECSJ77	1998-06-01	Echinothrix calamaris	D.R. Robertson	Pacific (West)	Japan	Sesoko	MW324268	MW329304	MW329775	MW324971	MW410500
ECSJ78	1998-06-01	Echinothrix calamaris	D.R. Robertson	Pacific (West)	Japan	Sesoko	MW324269	MW329305	MW329776	MW324972	MW410501
ECSJ79	1998-06-01	Echinothrix calamaris	D.R. Robertson	Pacific (West)	Japan	Sesoko	MW324270	MW329306	MW329777	MW324973	MW410502
ECSJ8	1998-06-01	Echinothrix calamaris	D.R. Robertson	Pacific (West)	Japan	Sesoko	MW324271	MW329307	MW329778	MW324974	MW410503
ECSJ97	1998-06-01	Echinothrix calamaris	D.R. Robertson	Pacific (West)	Japan	Sesoko	MW324272	MW329308	MW329779	MW324975	MW410504
ECSJ98	1998-06-01	Echinothrix calamaris	D.R. Robertson	Pacific (West)	Japan	Sesoko	MW324273	MW329309	MW329780	MW324976	MW410505
ECSF10	1999-06-15	Echinothrix calamaris	S.E. Coppard	Pacific (South West)	Fiji	Sosoikula Reef, Suva, Viti Levu, depth 1-3 m at high tide	MW324274	MW329310	MW329781	MW324977	MW410506
ECSF11	1999-06-15	Echinothrix calamaris	S.E. Coppard	Pacific (South West)	Fiji	Sosoikula Reef, Suva, Viti Levu, depth 1-3 m at high tide	MW324275	MW329311	MW329782	MW324978	MW410507
ECSF13	1999-06-15	Echinothrix calamaris	S.E. Coppard	Pacific (South West)	Fiji	Sosoikula Reef, Suva, Viti Levu, depth 1-3 m at high tide	MW324276	MW329312	MW329783	MW324979	MW410508
ECSF14	1999-06-15	Echinothrix calamaris	S.E. Coppard	Pacific (South West)	Fiji	Sosoikula Reef, Suva, Viti Levu, depth 1-3 m at high tide	MW324277	MW329313	MW329784	MW324980	MW410509
ECSF15	1999-06-15	Echinothrix calamaris	S.E. Coppard	Pacific (South West)	Fiji	Sosoikula Reef, Suva, Viti Levu, depth 1-3 m at high tide	MW324278	MW329314	MW329785	MW324981	MW410510
ECSF16	1999-06-15	Echinothrix calamaris	S.E. Coppard	Pacific (South West)	Fiji	Sosoikula Reef, Suva, Viti Levu, depth 1-3 m at high tide	MW324279	MW329315	MW329786	MW324982	MW410511
ECSF18	1999-06-15	Echinothrix calamaris	S.E. Coppard	Pacific (South West)	Fiji	Sosoikula Reef, Suva, Viti Levu, depth 1-3 m at high tide	MW324280	MW329316	MW329787	MW324983	MW410512
ECSF19	1999-06-15	Echinothrix calamaris	S.E. Coppard	Pacific (South West)	Fiji	Sosoikula Reef, Suva, Viti Levu, depth 1-3 m at high tide	MW324281	MW329317	MW329788	MW324984	MW410513
ECSF21	1999-06-15	Echinothrix calamaris	S.E. Coppard	Pacific (South West)	Fiji	Sosoikula Reef, Suva, Viti Levu, depth 1-3 m at high tide	MW324282	MW329318	MW329789	MW324985	MW410514
ECSF22	1999-06-15	Echinothrix calamaris	S.E. Coppard	Pacific (South West)	Fiji	Sosoikula Reef, Suva, Viti Levu, depth 1-3 m at high tide	MW324283	MW329319	MW329790	MW324986	MW410515
ECSF24	1996-06-21	Echinothrix calamaris	P.F. Newell	Pacific (South West)	Fiji	Suva Lagoon	MW324284	MW329320	MW329791	MW324987	MW410516
ECSF25	1996-06-21	Echinothrix calamaris	P.F. Newell	Pacific (South West)	Fiji	Suva Lagoon	MW324285	MW329321	MW329792	MW324988	MW410517
ECSF3	1996-06-21	Echinothrix calamaris	P.F. Newell	Pacific (South West)	Fiji	Suva Lagoon	MW324286	MW329322	MW329793	MW324989	MW410518
ECSF4	1996-06-21	Echinothrix calamaris	P.F. Newell	Pacific (South West)	Fiji	Suva Lagoon	MW324287	MW329323	MW329794	MW324990	MW410519
ECSF5	1996-06-21	Echinothrix calamaris	P.F. Newell	Pacific (South West)	Fiji	Suva Lagoon	MW324288	MW329324	MW329795	MW324991	MW410520
ECSF6	1996-06-21	Echinothrix calamaris	P.F. Newell	Pacific (South West)	Fiji	Suva Lagoon	MW324289	MW329325	MW329796	MW324992	MW410521
ECSF7	1996-06-21	Echinothrix calamaris	P.F. Newell	Pacific (South West)	Fiji	Suva Lagoon	MW324290	MW329326	MW329797	MW324993	MW410522
ECSF8	1999-06-15	Echinothrix calamaris	S.E. Coppard	Pacific (South West)	Fiji	Sosoikula Reef, Suva, Viti Levu, depth 1-3 m at high tide	MW324291	MW329327	MW329798	MW324994	MW410523
ECSF9	1999-06-15	Echinothrix calamaris	S.E. Coppard	Pacific (South West)	Fiji	Sosoikula Reef, Suva, Viti Levu, depth 1-3 m at high tide	MW324292	MW329328	MW329799	MW324995	MW410524
ECTM1	2013-03-27	Echinothrix calamaris	H.A. Lessios	Pacific Ocean (West)	Malaysia	Pulau Tioman, Reef in front of East Diver hotel, next to marina	MW324293	MW329329	MW329800	MW324996	MW410525
ECTM10	2013-03-27	Echinothrix calamaris	H.A. Lessios	Pacific Ocean (West)	Malaysia	Pulau Tioman, Reef in front of East Diver hotel, next to marina	MW324294	MW329330	MW329801	MW324997	MW410526
ECTM11	2013-03-27	Echinothrix calamaris	H.A. Lessios	Pacific Ocean (West)	Malaysia	Pulau Tioman, Reef in front of East Diver hotel, next to marina	MW324295	MW329331	MW329802	MW324998	MW410527
ECTM19	2013-03-27	Echinothrix calamaris	H.A. Lessios	Pacific Ocean (West)	Malaysia	Pulau Tioman, Reef in front of East Diver hotel, next to marina	MW324296	MW329332	MW329803	MW324999	MW410528
ECTM2	2013-03-27	Echinothrix calamaris	H.A. Lessios	Pacific Ocean (West)	Malaysia	Pulau Tioman, Reef in front of East Diver hotel, next to marina	MW324297	MW329333	MW329804	MW325000	MW410529
ECTM22	2013-03-27	Echinothrix calamaris	H.A. Lessios	Pacific Ocean (West)	Malaysia	Pulau Tioman, Reef in front of East Diver hotel, next to marina	MW324298	MW329334	MW329805	MW325001	MW410530
ECTM29	2013-03-27	Echinothrix calamaris	H.A. Lessios	Pacific Ocean (West)	Malaysia	Pulau Tioman, Reef in front of East Diver hotel, next to marina	MW324299	MW329335	MW329806	MW325002	MW410531
ECTM30	2013-03-27	Echinothrix calamaris	H.A. Lessios	Pacific Ocean (West)	Malaysia	Pulau Tioman, Reef in front of East Diver hotel, next to marina	MW324300	MW329336	MW329807	MW325003	MW410532
ECTM32	2013-03-27	Echinothrix calamaris	H.A. Lessios	Pacific Ocean (West)	Malaysia	Pulau Tioman, Reef in front of East Diver hotel, next to marina	MW324301	MW329337	MW329808	MW325004	MW410533
ECTM33	2013-03-27	Echinothrix calamaris	H.A. Lessios	Pacific Ocean (West)	Malaysia	Pulau Tioman, Reef in front of East Diver hotel, next to marina	MW324302	MW329338	MW329809	MW325005	MW410534
ECTM4	2013-03-27	Echinothrix calamaris	H.A. Lessios	Pacific Ocean (West)	Malaysia	Pulau Tioman, Reef in front of East Diver hotel, next to marina	MW324303	MW329339	MW329810	MW325006	MW410535
ECTM40	2013-03-27	Echinothrix calamaris	H.A. Lessios	Pacific Ocean (West)	Malaysia	Pulau Tioman, Reef in front of East Diver hotel, next to marina	MW324304	MW329340	MW329811	MW325007	MW410536
ECTM52	2013-03-27	Echinothrix calamaris	H.A. Lessios	Pacific Ocean (West)	Malaysia	Pulau Tioman, Reef in front of East Diver hotel, next to marina	MW324305	MW329341	MW329812	MW325008	MW410537
ECTM6	2013-03-27	Echinothrix calamaris	H.A. Lessios	Pacific Ocean (West)	Malaysia	Pulau Tioman, Reef in front of East Diver hotel, next to marina	MW324306	MW329342	MW329813	MW325009	MW410538
ECTM9	2013-03-27	Echinothrix calamaris	H.A. Lessios	Pacific Ocean (West)	Malaysia	Pulau Tioman, Reef in front of East Diver hotel, next to marina	MW324307	MW329343	MW329814	MW325010	MW410539
EDAIS95	2000-11-12	Echinothrix diadema	D.R. Robertson	Indian Ocean (West)	Seychelles	Amirante islands	MW324308	MW329344	MW329815	MW325011	MW410540
EDAIS100	2000-11-12	Echinothrix diadema	D.R. Robertson	Indian Ocean (West)	Seychelles	Amirante islands	MW324309	MW329345	MW329816	MW325012	MW410541
EDAIS101	2000-11-12	Echinothrix diadema	D.R. Robertson	Indian Ocean (West)	Seychelles	Amirante islands	MW324310	MW329346	MW329817	MW325013	MW410542
EDAIS58	2000-11-12	Echinothrix diadema	D.R. Robertson	Indian Ocean (West)	Seychelles	Amirante islands	MW324311	MW329347	MW329818	MW325014	MW410543
EDAIS91	2000-11-12	Echinothrix diadema	D.R. Robertson	Indian Ocean (West)	Seychelles	Amirante islands	MW324312	MW329348	MW329819	MW325015	MW410544
EDAIS92	2000-11-12	Echinothrix diadema	D.R. Robertson	Indian Ocean (West)	Seychelles	Amirante islands	MW324313	MW329349	MW329820	MW325016	MW410545
EDAIS93	2000-11-12	Echinothrix diadema	D.R. Robertson	Indian Ocean (West)	Seychelles	Amirante islands	MW324314	MW329350	MW329821	MW325017	MW410546
EDAIS94	2000-11-12	Echinothrix diadema	D.R. Robertson	Indian Ocean (West)	Seychelles	Amirante islands	MW324315	MW329351	MW329822	MW325018	MW410547
EDAIS96	2000-11-12	Echinothrix diadema	D.R. Robertson	Indian Ocean (West)	Seychelles	Amirante islands	MW324316	MW329352	MW329823	MW325019	MW410548
EDAIS97	2000-11-12	Echinothrix diadema	D.R. Robertson	Indian Ocean (West)	Seychelles	Amirante islands	MW324317	MW329353	MW329824	MW325020	MW410549
EDAIS98	2000-11-12	Echinothrix diadema	D.R. Robertson	Indian Ocean (West)	Seychelles	Amirante islands	MW324318	MW329354	MW329825	MW325021	MW410550
EDAIS99	2000-11-12	Echinothrix diadema	D.R. Robertson	Indian Ocean (West)	Seychelles	Amirante islands	MW324319	MW329355	MW329826	MW325022	MW410551
EDAAM1	1997-11-01	Echinothrix diadema	B. Allison	Indian Ocean (North)	Maldives	Ari Atoll, Angaaga Island, Reef depth 2 m	MW324320	MW329356	MW329827	MW325023	MW410552
EDAAM2	1997-11-01	Echinothrix diadema	B. Allison	Indian Ocean (North)	Maldives	Ari Atoll, Angaaga Island, Reef depth 2 m	MW324321	MW329357	MW329828	MW325024	MW410553
EDAAM5	1997-11-01	Echinothrix diadema	B. Allison	Indian Ocean (North)	Maldives	Ari Atoll, Angaaga Island, Reef depth 2 m	MW324322	MW329358	MW329829	MW325025	MW410554
EDCI10	1994-04-11	Echinothrix diadema	J. Wellington	Pacific (East)	Clipperton Island		MW324323	MW329359	MW329830	MW325026	MW410555
EDCI23	1994-04-11	Echinothrix diadema	J. Wellington	Pacific (East)	Clipperton Island		MW324324	MW329360	MW329831	MW325027	MW410556
EDCI25	1994-04-11	Echinothrix diadema	J. Wellington	Pacific (East)	Clipperton Island		MW324325	MW329361	MW329832	MW325028	MW410557
EDCI30	1994-04-11	Echinothrix diadema	J. Wellington	Pacific (East)	Clipperton Island		MW324326	MW329362	MW329833	MW325029	MW410558
EDCI38	1994-04-11	Echinothrix diadema	J. Wellington	Pacific (East)	Clipperton Island		MW324327	MW329363	MW329834	MW325030	MW410559
EDCI6	1994-04-11	Echinothrix diadema	J. Wellington	Pacific (East)	Clipperton Island		MW324328	MW329364	MW329835	MW325031	MW410560
EDCI8	1994-04-11	Echinothrix diadema	J. Wellington	Pacific (East)	Clipperton Island		MW324329	MW329365	MW329836	MW325032	MW410561
EDCKI129	2002-04-01	Echinothrix diadema	R. Robertson	Indian Ocean (South East)	Cocos (Keeling) Islands		MW324330	MW329366	MW329837	MW325033	MW410562
EDCKI130	2002-04-01	Echinothrix diadema	R. Robertson	Indian Ocean (South East)	Cocos (Keeling) Islands		MW324331	MW329367	MW329838	MW325034	MW410563
EDCKI131	2002-04-01	Echinothrix diadema	R. Robertson	Indian Ocean (South East)	Cocos (Keeling) Islands		MW324332	MW329368	MW329839	MW325035	MW410564
EDCKI132	2002-04-01	Echinothrix diadema	R. Robertson	Indian Ocean (South East)	Cocos (Keeling) Islands		MW324333	MW329369	MW329840	MW325036	MW410565
EDCKI133	2002-04-01	Echinothrix diadema	R. Robertson	Indian Ocean (South East)	Cocos (Keeling) Islands		MW324334	MW329370	MW329841	MW325037	MW410566
EDCKI134	2002-04-01	Echinothrix diadema	R. Robertson	Indian Ocean (South East)	Cocos (Keeling) Islands		MW324335	MW329371	MW329842	MW325038	MW410567
EDCKI135	2002-04-01	Echinothrix diadema	R. Robertson	Indian Ocean (South East)	Cocos (Keeling) Islands		MW324336	MW329372	MW329843	MW325039	MW410568
EDCKI136	2002-04-01	Echinothrix diadema	R. Robertson	Indian Ocean (South East)	Cocos (Keeling) Islands		MW324337	MW329373	MW329844	MW325040	MW410569
EDCKI142	2002-04-01	Echinothrix diadema	R. Robertson	Indian Ocean (South East)	Cocos (Keeling) Islands		MW324338	MW329374	MW329845	MW325041	MW410570
EDCKI143	2002-04-01	Echinothrix diadema	R. Robertson	Indian Ocean (South East)	Cocos (Keeling) Islands		MW324339	MW329375	MW329846	MW325042	MW410571
EDCICR3	1990-11-08	Echinothrix diadema	H.A. Lessios	Pacific (east)	Costa Rica	Isla del Coco	MW324340	MW329376	MW329847	MW325043	MW410572
EDCICR307	1990-11-07	Echinothrix diadema	H.A. Lessios	Pacific (east)	Costa Rica	Isla del Coco	MW324341	MW329377	MW329848	MW325044	MW410573
EDCICR309	1990-11-07	Echinothrix diadema	H.A. Lessios	Pacific (east)	Costa Rica	Isla del Coco	MW324342	MW329378	MW329849	MW325045	MW410574
EDCICR311	1990-11-07	Echinothrix diadema	H.A. Lessios	Pacific (east)	Costa Rica	Isla del Coco	MW324343	MW329379	MW329850	MW325046	MW410575
EDCICR312	1990-11-07	Echinothrix diadema	H.A. Lessios	Pacific (east)	Costa Rica	Isla del Coco	MW324344	MW329380	MW329851	MW325047	MW410576
EDCICR314	1990-11-07	Echinothrix diadema	H.A. Lessios	Pacific (east)	Costa Rica	Isla del Coco	MW324345	MW329381	MW329852	MW325048	MW410577
EDCICR315	1990-11-07	Echinothrix diadema	H.A. Lessios	Pacific (east)	Costa Rica	Isla del Coco	MW324346	MW329382	MW329853	MW325049	MW410578
EDCICR316	1990-11-07	Echinothrix diadema	H.A. Lessios	Pacific (east)	Costa Rica	Isla del Coco	MW324347	MW329383	MW329854	MW325050	MW410579
EDCICR317	1990-11-07	Echinothrix diadema	H.A. Lessios	Pacific (east)	Costa Rica	Isla del Coco	MW324348	MW329384	MW329855	MW325051	MW410580
EDCICR319	1990-11-07	Echinothrix diadema	H.A. Lessios	Pacific (east)	Costa Rica	Isla del Coco	MW324349	MW329385	MW329856	MW325052	MW410581
EDCICR35	1997-10-01	Echinothrix diadema	D.R. Robertson	Pacific (East)	Costa Rica	Isla del Coco	MW324350	MW329386	MW329857	MW325053	MW410582
EDCICR36	1997-10-01	Echinothrix diadema	D.R. Robertson	Pacific (East)	Costa Rica	Isla del Coco	MW324351	MW329387	MW329858	MW325054	MW410583
EDCICR37	1997-10-01	Echinothrix diadema	D.R. Robertson	Pacific (East)	Costa Rica	Isla del Coco	MW324352	MW329388	MW329859	MW325055	MW410584
EDCICR39	1997-10-01	Echinothrix diadema	D.R. Robertson	Pacific (East)	Costa Rica	Isla del Coco	MW324353	MW329389	MW329860	MW325056	MW410585
EDCICR41	1997-10-01	Echinothrix diadema	D.R. Robertson	Pacific (East)	Costa Rica	Isla del Coco	MW324354	MW329390	MW329861	MW325057	MW410586
EDCICR44	1997-10-01	Echinothrix diadema	D.R. Robertson	Pacific (East)	Costa Rica	Isla del Coco	MW324355	MW329391	MW329862	MW325058	MW410587
EDCICR45	1997-10-01	Echinothrix diadema	D.R. Robertson	Pacific (East)	Costa Rica	Isla del Coco	MW324356	MW329392	MW329863	MW325059	MW410588
EDCICR6	1990-11-08	Echinothrix diadema	H.A. Lessios	Pacific (east)	Costa Rica	Isla del Coco	MW324357	MW329393	MW329864	MW325060	MW410589
EDCICR8	1990-11-08	Echinothrix diadema	H.A. Lessios	Pacific (east)	Costa Rica	Isla del Coco	MW324358	MW329394	MW329865	MW325061	MW410590
EDCICR9	1990-11-08	Echinothrix diadema	H.A. Lessios	Pacific (east)	Costa Rica	Isla del Coco	MW324359	MW329395	MW329866	MW325062	MW410591
EDHIH17a	1991-07-01	Echinothrix diadema	H.A. Lessios	Pacific (North Central)	Hawaii	Hawaii Island	MW324360	MW329396	MW329867	MW325063	MW410592
EDHIH0A	2002-10-07	Echinothrix diadema	H. Jessop	Pacific Ocean (North Central)	Hawaii	The Pines, Hawaii Island	MW324361	MW329397	MW329868	MW325064	MW410593
EDHIH0B	2002-10-07	Echinothrix diadema	H. Jessop	Pacific Ocean (North Central)	Hawaii	The Pines, Hawaii Island	MW324362	MW329398	MW329869	MW325065	MW410594
EDHIH0C	2002-10-07	Echinothrix diadema	H. Jessop	Pacific Ocean (North Central)	Hawaii	The Pines, Hawaii Island	MW324363	MW329399	MW329870	MW325066	MW410595
EDHIH0D	2002-10-07	Echinothrix diadema	H. Jessop	Pacific Ocean (North Central)	Hawaii	The Pines, Hawaii Island	MW324364	MW329400	MW329871	MW325067	MW410596
EDHIH0E	2002-10-07	Echinothrix diadema	H. Jessop	Pacific Ocean (North Central)	Hawaii	The Pines, Hawaii Island	MW324365	MW329401	MW329872	MW325068	MW410597
EDHIH0F	2002-10-07	Echinothrix diadema	H. Jessop	Pacific Ocean (North Central)	Hawaii	The Pines, Hawaii Island	MW324366	MW329402	MW329873	MW325069	MW410598
EDHIH1	2002-12-31	Echinothrix diadema	H. Jessop	Pacific Ocean (North Central)	Hawaii	Onekahakaha Beach Park, Hawaii Island	MW324367	MW329403	MW329874	MW325070	MW410599
EDHIH10	2003-03-02	Echinothrix diadema	H. Jessop	Pacific Ocean (North Central)	Hawaii	Mauna Kea Resort, Hawaii Island	MW324368	MW329404	MW329875	MW325071	MW410600
EDHIH13	2003-03-02	Echinothrix diadema	H. Jessop	Pacific Ocean (North Central)	Hawaii	Mauna Kea Resort, Hawaii Island	MW324369	MW329405	MW329876	MW325072	MW410601
EDHIH14	2003-03-02	Echinothrix diadema	H. Jessop	Pacific Ocean (North Central)	Hawaii	Mauna Kea Resort, Hawaii Island	MW324370	MW329406	MW329877	MW325073	MW410602
EDHIH15	2003-03-02	Echinothrix diadema	H. Jessop	Pacific Ocean (North Central)	Hawaii	Holoholokai, Mauna Lani Resort, Hawaii Island	MW324371	MW329407	MW329878	MW325074	MW410603
EDHIH16	2003-03-02	Echinothrix diadema	H. Jessop	Pacific Ocean (North Central)	Hawaii	Holoholokai, Mauna Lani Resort, Hawaii Island	MW324372	MW329408	MW329879	MW325075	MW410604
EDHIH17	2003-03-02	Echinothrix diadema	H. Jessop	Pacific Ocean (North Central)	Hawaii	Holoholokai, Mauna Lani Resort, Hawaii Island	MW324373	MW329409	MW329880	MW325076	MW410605
EDHIH18	2003-03-02	Echinothrix diadema	H. Jessop	Pacific Ocean (North Central)	Hawaii	Holoholokai, Mauna Lani Resort, Hawaii Island	MW324374	MW329410	MW329881	MW325077	MW410606
EDHIH18b	1991-07-01	Echinothrix diadema	H.A. Lessios	Pacific (North Central)	Hawaii	Hawaii Island	MW324375	MW329411	MW329882	MW325078	MW410607
EDHIH19	2003-03-02	Echinothrix diadema	H. Jessop	Pacific Ocean (North Central)	Hawaii	Holoholokai, Mauna Lani Resort, Hawaii Island	MW324376	MW329412	MW329883	MW325079	MW410608
EDHIH19a	1991-07-01	Echinothrix diadema	H.A. Lessios	Pacific (North Central)	Hawaii	Hawaii Island	MW324377	MW329413	MW329884	MW325080	MW410609
EDHIH1a	1991-07-01	Echinothrix diadema	H.A. Lessios	Pacific (North Central)	Hawaii	Hawaii Island	MW324378	MW329414	MW329885	MW325081	MW410610
EDHIH20	2003-03-02	Echinothrix diadema	H. Jessop	Pacific Ocean (North Central)	Hawaii	Holoholokai, Mauna Lani Resort, Hawaii Island	MW324379	MW329415	MW329886	MW325082	MW410611
EDHIH21	2003-03-02	Echinothrix diadema	H. Jessop	Pacific Ocean (North Central)	Hawaii	Holoholokai, Mauna Lani Resort, Hawaii Island	MW324380	MW329416	MW329887	MW325083	MW410612
EDHIH21a	1991-07-01	Echinothrix diadema	H.A. Lessios	Pacific (North Central)	Hawaii	Hawaii Island	MW324381	MW329417	MW329888	MW325084	MW410613
EDHIH22	2003-03-02	Echinothrix diadema	H. Jessop	Pacific Ocean (North Central)	Hawaii	Holoholokai, Mauna Lani Resort, Hawaii Island	MW324382	MW329418	MW329889	MW325085	MW410614
EDHIH2a	1991-07-01	Echinothrix diadema	H.A. Lessios	Pacific (North Central)	Hawaii	Hawaii Island	MW324383	MW329419	MW329890	MW325086	MW410615
EDHIH30	2007-03-07	Echinothrix diadema	H. Jessop	Pacific Ocean (North Central)	Hawaii	Puhi Bay, Hawaii Island	MW324384	MW329420	MW329891	MW325087	MW410616
EDHIH31	2007-03-07	Echinothrix diadema	H. Jessop	Pacific Ocean (North Central)	Hawaii	Puhi Bay, Hawaii Island	MW324385	MW329421	MW329892	MW325088	MW410617
EDHIH32	2007-03-07	Echinothrix diadema	H. Jessop	Pacific Ocean (North Central)	Hawaii	Puhi Bay, Hawaii Island	MW324386	MW329422	MW329893	MW325089	MW410618
EDHIH34	2007-03-21	Echinothrix diadema	H. Jessop	Pacific Ocean (North Central)	Hawaii	Kahalu'u, Hawaii Island	MW324387	MW329423	MW329894	MW325090	MW410619
EDHIH38	2007-03-15	Echinothrix diadema	H. Jessop	Pacific Ocean (North Central)	Hawaii	Leleiwi, Hawaii Island	MW324388	MW329424	MW329895	MW325091	MW410620
EDHIH39	2007-03-15	Echinothrix diadema	H. Jessop	Pacific Ocean (North Central)	Hawaii	Leleiwi, Hawaii Island	MW324389	MW329425	MW329896	MW325092	MW410621
EDHIH3a	1991-07-01	Echinothrix diadema	H.A. Lessios	Pacific (North Central)	Hawaii	Hawaii Island	MW324390	MW329426	MW329897	MW325093	MW410622
EDHIH4	2007-02-16	Echinothrix diadema	H. Jessop	Pacific Ocean (North Central)	Hawaii	Richardsons Beach Park, Hawaii Island	MW324391	MW329427	MW329898	MW325094	MW410623
EDHIH42	2007-03-21	Echinothrix diadema	H. Jessop	Pacific Ocean (North Central)	Hawaii	Kahalu'u, Hawaii Island	MW324392	MW329428	MW329899	MW325095	MW410624
EDHIH46	2007-03-21	Echinothrix diadema	H. Jessop	Pacific Ocean (North Central)	Hawaii	Kahalu'u, Hawaii Island	MW324393	MW329429	MW329900	MW325096	MW410625
EDHIH48	2007-03-21	Echinothrix diadema	H. Jessop	Pacific Ocean (North Central)	Hawaii	Kahalu'u, Hawaii Island	MW324394	MW329430	MW329901	MW325097	MW410626
EDHIH4a	1991-07-01	Echinothrix diadema	H.A. Lessios	Pacific (North Central)	Hawaii	Hawaii Island	MW324395	MW329431	MW329902	MW325098	MW410627
EDHIH50	2003-03-20	Echinothrix diadema	H. Jessop	Pacific Ocean (North Central)	Hawaii	Kukio Beach, Four Seasons Resort, Hawaii Island	MW324396	MW329432	MW329903	MW325099	MW410628
EDHIH51	2003-03-20	Echinothrix diadema	H. Jessop	Pacific Ocean (North Central)	Hawaii	Kukio Beach, Four Seasons Resort, Hawaii Island	MW324397	MW329433	MW329904	MW325100	MW410629
EDHIH52	2003-03-20	Echinothrix diadema	H. Jessop	Pacific Ocean (North Central)	Hawaii	Kukio Beach, Four Seasons Resort, Hawaii Island	MW324398	MW329434	MW329905	MW325101	MW410630
EDHIH5a	1991-07-01	Echinothrix diadema	H.A. Lessios	Pacific (North Central)	Hawaii	Hawaii Island	MW324399	MW329435	MW329906	MW325102	MW410631
EDHIH60	2002-12-31	Echinothrix diadema	H. Jessop	Pacific Ocean (North Central)	Hawaii	Onekahakaha Beach Park, Hawaii Island	MW324400	MW329436	MW329907	MW325103	MW410632
EDHIH7a	1991-07-01	Echinothrix diadema	H.A. Lessios	Pacific (North Central)	Hawaii	Hawaii Island	MW324401	MW329437	MW329908	MW325104	MW410633
EDKRG	2006-04-01	Echinothrix diadema	Molly Timmers	Pacific Ocean (North Central)	Kingman Reef		MW324402	MW329438	MW329909	MW325105	MW410634
EDKRH	2006-04-01	Echinothrix diadema	Molly Timmers	Pacific Ocean (North Central)	Kingman Reef		MW324403	MW329439	MW329910	MW325106	MW410635
EDKRI	2006-04-01	Echinothrix diadema	Molly Timmers	Pacific Ocean (North Central)	Kingman Reef		MW324404	MW329440	MW329911	MW325107	MW410636
EDKRJ	2006-04-01	Echinothrix diadema	Molly Timmers	Pacific Ocean (North Central)	Kingman Reef		MW324405	MW329441	MW329912	MW325108	MW410637
EDKRL	2006-04-01	Echinothrix diadema	Molly Timmers	Pacific Ocean (North Central)	Kingman Reef		MW324406	MW329442	MW329913	MW325109	MW410638
EDKRM	2006-04-01	Echinothrix diadema	Molly Timmers	Pacific Ocean (North Central)	Kingman Reef		MW324407	MW329443	MW329914	MW325110	MW410639
EDKRN	2006-04-01	Echinothrix diadema	Molly Timmers	Pacific Ocean (North Central)	Kingman Reef		MW324408	MW329444	MW329915	MW325111	MW410640
EDKRT	2006-04-01	Echinothrix diadema	Molly Timmers	Pacific Ocean (North Central)	Kingman Reef		MW324409	MW329445	MW329916	MW325112	MW410641
EDKRU	2006-04-01	Echinothrix diadema	Molly Timmers	Pacific Ocean (North Central)	Kingman Reef		MW324410	MW329446	MW329917	MW325113	MW410642
EDIJ121	1998-06-01	Echinothrix diadema	D.R. Robertson	Pacific (West)	Japan	Ishigaki	MW324411	MW329447	MW329918	MW325114	MW410643
EDJA1	2002-03-14	Echinothrix diadema	Donated (unknown)	Pacific (North Central)	Johnston Atoll	Reef flat, bouy 11	MW324412	MW329448	MW329919	MW325115	MW410644
EDKT1	2000-10-29	Echinothrix diadema	G. Paulay	Pacific (West)	Taiwan	Kenting area, Shiangjianwan, fore reef, deotgh 3-8 m	MW324413	MW329449	MW329920	MW325116	MW410645
EDKT2	2000-10-29	Echinothrix diadema	G. Paulay	Pacific (West)	Taiwan	Kenting area, Shiangjianwan, fore reef, deotgh 3-8 m	MW324414	MW329450	MW329921	MW325117	MW410646
EDKT3	2000-10-29	Echinothrix diadema	G. Paulay	Pacific (West)	Taiwan	Kenting area, Shiangjianwan, fore reef, deotgh 3-8 m	MW324415	MW329451	MW329922	MW325118	MW410647
EDKT4	2000-10-29	Echinothrix diadema	G. Paulay	Pacific (West)	Taiwan	Kenting area, Shiangjianwan, fore reef, deotgh 3-8 m	MW324416	MW329452	MW329923	MW325119	MW410648
EDKIK101	1996-09-01	Echinothrix diadema	D.R. Robertson	Pacific (central)	Line Islands, Kiribati	Kiritimati Island	MW324417	MW329453	MW329924	MW325120	MW410649
EDKIK181	1996-09-01	Echinothrix diadema	D.R. Robertson	Pacific (central)	Line Islands, Kiribati	Kiritimati Island	MW324418	MW329454	MW329925	MW325121	MW410650
EDKIK184	1996-09-01	Echinothrix diadema	D.R. Robertson	Pacific (central)	Line Islands, Kiribati	Kiritimati Island	MW324419	MW329455	MW329926	MW325122	MW410651
EDKIK187	1996-09-01	Echinothrix diadema	D.R. Robertson	Pacific (central)	Line Islands, Kiribati	Kiritimati Island	MW324420	MW329456	MW329927	MW325123	MW410652
EDKIK188	1996-09-01	Echinothrix diadema	D.R. Robertson	Pacific (central)	Line Islands, Kiribati	Kiritimati Island	MW324421	MW329457	MW329928	MW325124	MW410653
EDKIK190	1996-09-01	Echinothrix diadema	D.R. Robertson	Pacific (central)	Line Islands, Kiribati	Kiritimati Island	MW324422	MW329458	MW329929	MW325125	MW410654
EDKIK192	1996-09-01	Echinothrix diadema	D.R. Robertson	Pacific (central)	Line Islands, Kiribati	Kiritimati Island	MW324423	MW329459	MW329930	MW325126	MW410655
EDKIK193	1996-09-01	Echinothrix diadema	D.R. Robertson	Pacific (central)	Line Islands, Kiribati	Kiritimati Island	MW324424	MW329460	MW329931	MW325127	MW410656
EDKIK195	1996-09-01	Echinothrix diadema	D.R. Robertson	Pacific (central)	Line Islands, Kiribati	Kiritimati Island	MW324425	MW329461	MW329932	MW325128	MW410657
EDKIK197	1996-09-01	Echinothrix diadema	D.R. Robertson	Pacific (central)	Line Islands, Kiribati	Kiritimati Island	MW324426	MW329462	MW329933	MW325129	MW410658
EDKIK90	1996-09-01	Echinothrix diadema	D.R. Robertson	Pacific (central)	Line Islands, Kiribati	Kiritimati Island	MW324427	MW329463	MW329934	MW325130	MW410659
EDKIK92	1996-09-01	Echinothrix diadema	D.R. Robertson	Pacific (central)	Line Islands, Kiribati	Kiritimati Island	MW324428	MW329464	MW329935	MW325131	MW410660
EDKIK95	1996-09-01	Echinothrix diadema	D.R. Robertson	Pacific (central)	Line Islands, Kiribati	Kiritimati Island	MW324429	MW329465	MW329936	MW325132	MW410661
EDMM10	1996-09-01	Echinothrix diadema	B. Minor & J. Pearse	Pacific (South Central)	Moorea	Maharepa, depth 3 m	MW324430	MW329466	MW329937	MW325133	MW410662
EDMAMI2	2000-10-01	Echinothrix diadema	F. Te	Pacific (South Central)	Marshall Islands	Majuro	MW324431	MW329467	MW329938	MW325134	MW410663
EDMAMI3	2000-10-01	Echinothrix diadema	F. Te	Pacific (South Central)	Marshall Islands	Majuro	MW324432	MW329468	MW329939	MW325135	MW410664
EDMAMI4	2000-10-01	Echinothrix diadema	F. Te	Pacific (South Central)	Marshall Islands	Majuro	MW324433	MW329469	MW329940	MW325136	MW410665
EDMAMI5	2000-10-01	Echinothrix diadema	F. Te	Pacific (South Central)	Marshall Islands	Majuro	MW324434	MW329470	MW329941	MW325137	MW410666
EDNF1	1999-03-12	Echinothrix diadema	S.E. Coppard	Pacific Ocean (South West)	Fiji	Namatakula, Viti Levu, depth 2-3 m at high tide	MW324435	MW329471	MW329942	MW325138	MW410667
EDNF2	1999-03-12	Echinothrix diadema	S.E. Coppard	Pacific Ocean (South West)	Fiji	Namatakula, Viti Levu, depth 2-3 m at high tide	MW324436	MW329472	MW329943	MW325139	MW410668
EDNF3	1999-03-12	Echinothrix diadema	S.E. Coppard	Pacific Ocean (South West)	Fiji	Namatakula, Viti Levu, depth 2-3 m at high tide	MW324437	MW329473	MW329944	MW325140	MW410669
EDNF4	1999-03-12	Echinothrix diadema	S.E. Coppard	Pacific Ocean (South West)	Fiji	Namatakula, Viti Levu, depth 2-3 m at high tide	MW324438	MW329474	MW329945	MW325141	MW410670
EDNF5	1999-03-12	Echinothrix diadema	S.E. Coppard	Pacific Ocean (South West)	Fiji	Namatakula, Viti Levu, depth 2-3 m at high tide	MW324439	MW329475	MW329946	MW325142	MW410671
EDNNC1	1999-11-22	Echinothrix diadema	S.E. Coppard	Pacific (South West)	New Caledonia	Noumea, depth 3 m	MW324440	MW329476	MW329947	MW325143	MW410672
EDNNC2	1999-11-22	Echinothrix diadema	S.E. Coppard	Pacific (South West)	New Caledonia	Noumea, depth 3 m	MW324441	MW329477	MW329948	MW325144	MW410673
EDOIH166	1998-06-01	Echinothrix diadema	D.R. Robertson	Pacific (North Central)	Hawaii	Oahu Island	MW324442	MW329478	MW329949	MW325145	MW410674
EDPBG1	1997-07-05	Echinothrix calamaris	G. Paulay	Pacific Ocean (West)	Guam	Piti Channel	MW324443	MW329479	MW329950	MW325146	MW410675
EDPBG10	1997-07-05	Echinothrix calamaris	G. Paulay	Pacific Ocean (West)	Guam	Pago Bay Reef	MW324444	MW329480	MW329951	MW325147	MW410676
EDPBG2	1997-07-05	Echinothrix calamaris	G. Paulay	Pacific Ocean (West)	Guam	Piti Channel	MW324445	MW329481	MW329952	MW325148	MW410677
EDPBG4	1997-07-05	Echinothrix calamaris	G. Paulay	Pacific Ocean (West)	Guam	Pago Bay Reef	MW324446	MW329482	MW329953	MW325149	MW410678
EDPBG5	1997-07-05	Echinothrix calamaris	G. Paulay	Pacific Ocean (West)	Guam	Pago Bay Reef	MW324447	MW329483	MW329954	MW325150	MW410679
EDPBG6	1997-07-05	Echinothrix calamaris	G. Paulay	Pacific Ocean (West)	Guam	Pago Bay Reef	MW324448	MW329484	MW329955	MW325151	MW410680
EDPBG8	1997-07-05	Echinothrix calamaris	G. Paulay	Pacific Ocean (West)	Guam	Pago Bay Reef	MW324449	MW329485	MW329956	MW325152	MW410681
EDPBG9	1997-07-05	Echinothrix calamaris	G. Paulay	Pacific Ocean (West)	Guam	Pago Bay Reef	MW324450	MW329486	MW329957	MW325153	MW410682
EDRCI1	1997-03-30	Echinothrix diadema	J. Wellington	Pacific (South Central)	Cook Islands	Rarotonga	MW324451	MW329487	MW329958	MW325154	MW410683
EDRCI2	1998-10-28	Echinothrix diadema	S.E. Coppard	Pacific (South West)	Cook Islands	Rarotonga	MW324452	MW329488	MW329959	MW325155	MW410684
EDRI195	1997-02-01	Echinothrix diadema	D.R. Robertson	Indian Ocean (West)	Reunion Island		MW324453	MW329489	MW329960	MW325156	MW410685
EDRI203	1997-02-01	Echinothrix diadema	D.R. Robertson	Indian Ocean (West)	Reunion Island		MW324454	MW329490	MW329961	MW325157	MW410686
EDRI209	1997-02-01	Echinothrix diadema	D.R. Robertson	Indian Ocean (West)	Reunion Island		MW324455	MW329491	MW329962	MW325158	MW410687
EDRI211	1997-02-01	Echinothrix diadema	D.R. Robertson	Indian Ocean (West)	Reunion Island		MW324456	MW329492	MW329963	MW325159	MW410688
EDRI213	1997-02-01	Echinothrix diadema	D.R. Robertson	Indian Ocean (West)	Reunion Island		MW324457	MW329493	MW329964	MW325160	MW410689
EDRI218	1997-02-01	Echinothrix diadema	D.R. Robertson	Indian Ocean (West)	Reunion Island		MW324458	MW329494	MW329965	MW325161	MW410690
EDRI220	1997-02-01	Echinothrix diadema	D.R. Robertson	Indian Ocean (West)	Reunion Island		MW324459	MW329495	MW329966	MW325162	MW410691
EDRI222	1997-02-01	Echinothrix diadema	D.R. Robertson	Indian Ocean (West)	Reunion Island		MW324460	MW329496	MW329967	MW325163	MW410692
EDRI224	1997-02-01	Echinothrix diadema	D.R. Robertson	Indian Ocean (West)	Reunion Island		MW324461	MW329497	MW329968	MW325164	MW410693
EDSF1	1999-06-15	Echinothrix diadema	S.E. Coppard	Pacific (South West)	Fiji	Sosoikula Reef, Suva, Viti Levu, depth 1-3 m at high tide	MW324462	MW329498	MW329969	MW325165	MW410694
EDSF2	1999-06-15	Echinothrix diadema	S.E. Coppard	Pacific (South West)	Fiji	Sosoikula Reef, Suva, Viti Levu, depth 1-3 m at high tide	MW324463	MW329499	MW329970	MW325166	MW410695
EDSF3	1999-06-15	Echinothrix diadema	S.E. Coppard	Pacific (South West)	Fiji	Sosoikula Reef, Suva, Viti Levu, depth 1-3 m at high tide	MW324464	MW329500	MW329971	MW325167	MW410696
EDSF4	1999-06-15	Echinothrix diadema	S.E. Coppard	Pacific (South West)	Fiji	Sosoikula Reef, Suva, Viti Levu, depth 1-3 m at high tide	MW324465	MW329501	MW329972	MW325168	MW410697
EDSF5	1999-06-15	Echinothrix diadema	S.E. Coppard	Pacific (South West)	Fiji	Sosoikula Reef, Suva, Viti Levu, depth 1-3 m at high tide	MW324466	MW329502	MW329973	MW325169	MW410698
EDSF6	1999-06-15	Echinothrix diadema	S.E. Coppard	Pacific (South West)	Fiji	Sosoikula Reef, Suva, Viti Levu, depth 1-3 m at high tide	MW324467	MW329503	MW329974	MW325170	MW410699
EDSF7	1999-06-15	Echinothrix diadema	S.E. Coppard	Pacific (South West)	Fiji	Sosoikula Reef, Suva, Viti Levu, depth 1-3 m at high tide	MW324468	MW329504	MW329975	MW325171	MW410700
EDSF8	1999-06-15	Echinothrix diadema	S.E. Coppard	Pacific (South West)	Fiji	Sosoikula Reef, Suva, Viti Levu, depth 1-3 m at high tide	MW324469	MW329505	MW329976	MW325172	MW410701
EDTM1	2000-05-01	Echinothrix diadema	C. De Ridder	Indian Ocean (West)	Madagascar	Tulear	MW324470	MW329506	MW329977	MW325173	MW410702
EDTM10	2000-05-01	Echinothrix diadema	C. De Ridder	Indian Ocean (West)	Madagascar	Tulear	MW324471	MW329507	MW329978	MW325174	MW410703
EDTM2	2000-05-01	Echinothrix diadema	C. De Ridder	Indian Ocean (West)	Madagascar	Tulear	MW324472	MW329508	MW329979	MW325175	MW410704
EDTM3	2000-05-01	Echinothrix diadema	C. De Ridder	Indian Ocean (West)	Madagascar	Tulear	MW324473	MW329509	MW329980	MW325176	MW410705
EDTM5	2000-05-01	Echinothrix diadema	C. De Ridder	Indian Ocean (West)	Madagascar	Tulear	MW324474	MW329510	MW329981	MW325177	MW410706
EDTM6	2000-05-01	Echinothrix diadema	C. De Ridder	Indian Ocean (West)	Madagascar	Tulear	MW324475	MW329511	MW329982	MW325178	MW410707
EDTM7	2000-05-01	Echinothrix diadema	C. De Ridder	Indian Ocean (West)	Madagascar	Tulear	MW324476	MW329512	MW329983	MW325179	MW410708
EDTM8	2000-05-01	Echinothrix diadema	C. De Ridder	Indian Ocean (West)	Madagascar	Tulear	MW324477	MW329513	MW329984	MW325180	MW410709
EDTM9	2000-05-01	Echinothrix diadema	C. De Ridder	Indian Ocean (West)	Madagascar	Tulear	MW324478	MW329514	MW329985	MW325181	MW410710
